# Supplementary material for: A comparison of long-term maternal mortality associated with pathologic placental separation: Highlighting possible trends and mechanisms
Source: PLoS One. 2026 Apr 24;21(4):e0338586. doi: 10.1371/journal.pone.0338586 (PMC13108790; doi:10.1371/journal.pone.0338586)
Supplement: S2 Table — (CSV) [file pone.0338586.s002.csv]

Model	Predictors	Events	EPV	Adequate
Unadjusted	2	4154	2077	TRUE
Demographics	5	4154	830.8	TRUE
Full	10	4154	415.4	TRUE
