# Supplementary material for: A comparison of long-term maternal mortality associated with pathologic placental separation: Highlighting possible trends and mechanisms
Source: PLoS One. 2026 Apr 24;21(4):e0338586. doi: 10.1371/journal.pone.0338586 (PMC13108790; doi:10.1371/journal.pone.0338586)
Supplement: S3 Table — (CSV) [file pone.0338586.s003.csv]

Model	Variable	Chi_square	df	P_value	PH_Violated
Unadjusted	Group (Placental separation type)	1.18	2	0.5554	No
Unadjusted	GLOBAL	1.18	2	0.5554	No
Demographics Adjusted	Group (Placental separation type)	0.95	2	0.6225	No
Demographics Adjusted	Maternal age	6.44	1	0.0112	Yes
Demographics Adjusted	Race	24.93	6	4e-04	Yes
Demographics Adjusted	SDOH indicator	0.19	1	0.6621	No
Demographics Adjusted	GLOBAL	33.85	10	2e-04	Yes
Pre-existing Conditions	Group (Placental separation type)	0.97	2	0.6144	No
Pre-existing Conditions	Maternal age	5.04	1	0.0248	Yes
Pre-existing Conditions	Race	23.45	6	7e-04	Yes
Pre-existing Conditions	SDOH indicator	0.03	1	0.8645	No
Pre-existing Conditions	Diabetes	0	1	0.9769	No
Pre-existing Conditions	Hypertension	0.51	1	0.4742	No
Pre-existing Conditions	Obesity	0.03	1	0.8598	No
Pre-existing Conditions	Chronic kidney disease	0.74	1	0.3898	No
Pre-existing Conditions	GLOBAL	31.13	14	0.0053	Yes
