# Supplementary material for: A comparison of long-term maternal mortality associated with pathologic placental separation: Highlighting possible trends and mechanisms
Source: PLoS One. 2026 Apr 24;21(4):e0338586. doi: 10.1371/journal.pone.0338586 (PMC13108790; doi:10.1371/journal.pone.0338586)
Supplement: S4 Table — (CSV) [file pone.0338586.s004.csv]

Period	N	Events	Abruption_HR	Abruption_LCI	Abruption_UCI	Abruption_P	Retention_HR	Retention_LCI	Retention_UCI	Retention_P	Abruption_HR_CI	Retention_HR_CI
0-1 year	611869	917	1.78	1.05	3.02	0.032	1.78	1.14	2.77	0.011	1.78 (1.05-3.02)	1.78 (1.14-2.77)
1-2 years	445728	559	2.54	1.44	4.51	0.001	2.23	1.34	3.73	0.002	2.54 (1.44-4.51)	2.23 (1.34-3.73)
2-5 years	364799	1260	1.25	0.72	2.16	0.42	2	1.38	2.88	<0.001	1.25 (0.72-2.16)	2 (1.38-2.88)
>5 years	180929	1402	1.26	0.73	2.17	0.412	1.94	1.33	2.84	<0.001	1.26 (0.73-2.17)	1.94 (1.33-2.84)
