# Supplementary material for: A comparison of long-term maternal mortality associated with pathologic placental separation: Highlighting possible trends and mechanisms
Source: PLoS One. 2026 Apr 24;21(4):e0338586. doi: 10.1371/journal.pone.0338586 (PMC13108790; doi:10.1371/journal.pone.0338586)
Supplement: S5 Table — (CSV) [file pone.0338586.s005.csv]

Comparison	Raw_P	Bonferroni_P	FDR_P	Sig_Raw	Sig_Bonferroni	Sig_FDR
M1_Abruption	1e-04	4e-04	1e-04	TRUE	TRUE	TRUE
M1_Retention	1e-04	4e-04	1e-04	TRUE	TRUE	TRUE
M2_Abruption	1e-04	4e-04	1e-04	TRUE	TRUE	TRUE
M2_Retention	1e-04	4e-04	1e-04	TRUE	TRUE	TRUE
