# Supplementary material for: A comparison of long-term maternal mortality associated with pathologic placental separation: Highlighting possible trends and mechanisms
Source: PLoS One. 2026 Apr 24;21(4):e0338586. doi: 10.1371/journal.pone.0338586 (PMC13108790; doi:10.1371/journal.pone.0338586)
Supplement: S6 Table — (CSV) [file pone.0338586.s006.csv]

Model	Abruption_HR	Abruption_LCI	Abruption_UCI	Abruption_P	Retention_HR	Retention_LCI	Retention_UCI	Retention_P	Abruption_HR_CI	Retention_HR_CI
Unadjusted	1.62	1.23	2.12	<0.001	2.04	1.66	2.51	<0.001	1.62 (1.23-2.12)	2.04 (1.66-2.51)
Within 1 year (censored at 365 days)	1.88	1.13	3.13	0.016	1.75	1.12	2.73	0.013	1.88 (1.13-3.13)	1.75 (1.12-2.73)
Excluding deaths ≤42 days	1.31	0.96	1.79	0.089	1.93	1.55	2.41	<0.001	1.31 (0.96-1.79)	1.93 (1.55-2.41)
Excluding deaths ≤1 year (long-term only)	1.49	1.08	2.06	0.014	2.02	1.59	2.55	<0.001	1.49 (1.08-2.06)	2.02 (1.59-2.55)
